# Supplementary material for: Moving for relief: a meta-analysis on traditional Chinese exercise and nonspecific low back pain
Source: Front Pain Res (Lausanne). 2026 Apr 20;7:1729225. doi: 10.3389/fpain.2026.1729225 (PMC13136288; doi:10.3389/fpain.2026.1729225)
Supplement: Supplementary file 1 [file Datasheet1.zip]

Archive with 5 entries (4 files):
- Supplementary Material/
- Supplementary Material/Supplementary Material  2 Basic Information Extraction Table.xls
- Supplementary Material/Supplementary Material  3 Subgroup Analysis Chart.docx
- Supplementary Material/Supplementary Material 1 Literature search strategy.docx
- Supplementary Material/Supplementary Material 4 Sensitivity Analysis Diagram.zip
