# Supplementary material for: Moving for relief: a meta-analysis on traditional Chinese exercise and nonspecific low back pain
Source: Front Pain Res (Lausanne). 2026 Apr 20;7:1729225. doi: 10.3389/fpain.2026.1729225 (PMC13136288; doi:10.3389/fpain.2026.1729225)
Supplement: Supplementary file 1 [file Datasheet1.zip › Supplementary Material/Supplementary Material 2 Basic Information Extraction Table.xls]

## Sheet: 1.基本信息提取
No.	First Author	Year	Country	Disease duration (mean ± SD)	Sample size	Sex （male/female）	Age Mean±SD or Median(IQR) or Median[range] or range	Treatment		Treatment Duration	Outcomes
								Test group	Control group
1	HALL et al.	2011	Australia	>3 months	T: 80 C: 80	T: 17/63 C: 24/56	T: 43.4±13.5 C: 44.3±13.0	Tai Chi,40 minutes/ time,2 times/week,a total of 8 weeks,then 1 time/week,a total of 2 weeks	Waiting list	10 weeks	⑤⑫⑬
2	Zou et al.	2019	China	NM	T1: 15 T2: 15 C: 13	T1: 4/ 11 T2: 4/11 C: 3/10	T1: 58.13±5.38 T2: 58.4±5.08 C: 60.67±2.58	T1:Tai Chi,60 minutes/time,3 times/week T2:Core stability training,3 times/week,60 minutes/time	Maintain the original lifestyle	12 weeks	①
3	Li J et al.	2022	China	T: 4.57±1.07 C: 5.10±1.74（year）	T: 37 C: 39	T: 8/29 C: 11/28	T: 68. 86±4. 63 C: 70. 74±6. 96	Baduanjin,45 minutes/day,4 days/week	Health education	12 weeks	①④
4	Chen Z et al.	2022	China	T: 14.36±3.13 C: 14.54±3.71 (month)	T: 37 C: 37	T: 19/18 C: 20/17	T: 58.27±5.67 C: 57.53±4.16	Tai Chi in Water,30 minutes/time,3 times/week	Core muscle strength training	8 weeks	⑯
5	Chen Z et al.	2023	China	T: 43.36±12.13 C: 44.54±13.65 (month)	T: 37 C: 37	T: 20/17 C: 18/19	T: 67.89±8.57 C: 68.18±8.79	Tai Chi in Water,30 minutes/time,3 times/week	Core muscle strength training	8 weeks	⑮
6	Ba ZM et al.	2019	China	NM	T: 40 C: 20	T: 0/40 C: 0/20	T: 62±3.3 C: 63±3.7	Wu Qin Xi,13 minutes/time,2 times/day,≥5 days/week	Pointer Health Massage	16 weeks	①④
7	Chen LX et al.	2006	China	>3 months	T: 30 C: 30	T: 0/30 C: 0/30	56.24±2.63	Tai Chi,NM	Fitness walking	9 months	⑥
8	Ding Y et al.	2014	China	NM	T: 22 C: 18	T: 11/11 C: 9/9	T: 61.05±4.66 C: 60.89±4.92	Baduanjin,40 minutes/time,5 times/week	Taking ibuprofen sustained-release capsules	12 weeks	②④
9	Fang L et al.	2015	China	T: 13.17±9.21 C: 12.36±10.75（year）	T: 36 C: 36	NM	T: 52.91±15.80 C: 53.88±14.17	Wu Qin Xi,30-60 minutes/time,3-4 times/week	Rehabilitation gymnastics exercises	6 months	⑮
10	Li J	2021	China	T: 4.63±1.21 C: 4.78±1.60（year）	T: 32 C: 32	T: 8/24 C: 11/21	T: 58.19±4.70 C: 58.75±5.21	Baduanjin＋Health education,Baduanjin 30 minutes/day,4 days/week	Health education	12 weeks	①④
11	Liu NN et al.	2021	China	T: 4.02±1.01 C: 3.77±1.33（year）	T: 47 C: 53	T: 9/38 C:14/39	T: 58.34±4.89 C: 60.92±7.52	Baduanjin,≥30 minutes/time,5 times/week	Drug therapy and aerobic exercise	3 months	①③④
12	Gao F et al.	2018	China	T: 16.33±6.89 C: 17.10±6.52 (month)	T: 30 C: 30	T: 17/13 C: 21/9	T: 35.68±12.56 C: 36.45±12.38	Baduanjin＋Regular rehabilitation treatment,Baduanjin 15 minutes/time,2 times/day,6 day/weeks	Regular rehabilitation treatment	8 weeks	①④
13	Wang JB et al.	2023	China	T: 8.05±4.67 C: 8.67±7.67 (month)	T: 30 C: 30	T: 13/17 C: 15/15	T: 51.43±12.76 C: 52.33±10.66	Baduanjin＋Regular treatment and health training,Baduanjin 2 times/day,3 days/week	Regular treatment and health training	24 weeks	①
14	He Y et al.	2020	China	T:16.82±2.26 C: 16.47±2.21 （month）	T: 60 C: 60	T: 42/18 C: 38/22	T: 42.52±6.61 C:41.70±6.58	Baduanjin＋Regular rehabilitation treatment,Baduanjin 15 minutes/time,2 times/day,6 days/week	Regular rehabilitation treatment	8 weeks	①④⑬
15	Huang H et al.	2021	China	T: 18.34±9.71 C: 17.13±9.09 （month）	T: 42 C: 42	T: 25/17 C: 23/19	T: 39.71±7.53 C: 42.04±8.22	Baduanjin,45 minutes/time,1 time/day,5 times/week	Conventional physical therapy	4 weeks	①④
16	Huo SF et al.	2020	China	T: 4.12±1.58 C: 4.00±1.64（year）	T: 53 C: 53	T: 28/25 C: 29/24	T: 48.56±7.21 C: 47.98±7.58	Wu Qin Xi＋Massage,Wu Qin Xi 30 minutes/time,3 times/week	Massage	4 weeks	①④⑥
17	Kong WW et al.	2020	China	T: 5.57±0.88 C: 5.42±0.76 （month）	T: 54 C: 53	T: 33/21 C: 32/21	T: 45.48±4.34 C: 45.36±4.18	Wu Qin Xi＋Core muscle strength training,1 time/day	Core muscle strength training	3 months	①④
18	Li AL et al.	2020	China	T: 4.32±1.10 C: 4.25±1.03（year）	T: 30 C: 30	T: 16/14 C: 17/13	T: 36.35±3.32 C: 36.40±3.21	Tai Chi＋Massage,Tai Chi 1 hour/time,3 times/week	Massage	12 weeks	①④⑥
19	Li HM et al.	2023	China	T: 8.38±0.73 C: 8.40±0.69 （month）	T: 30 C: 31	T: 14/16 C: 17/14	T: 47.56±10.39 C: 46.98±10.01	Liuzijue＋Acupuncture,Liuzijue 30 minutes/time,1 time/day,5 times/treatmeant course,a total of 3 treatmeant course	Acupuncture	24 days	①④⑥
20	Li L et al.	2015	China	T: 54.80±21.17 C: 55.82±19.56 （month）	T: 30 C: 30	T: 16/14 C: 18/12	T: 45.77±2.11 C: 46.38±2.33	Baduanjin＋Conventional physical therapy, Baduanjin 30 minutes/time,2 times/day,5 days/week	Conventional physical therapy	8 weeks	①④
21	Huang GF et al.	2024	China	T: 5.13±2.62 C: 5.00±2.44 （month）	T: 30 C: 30	T: 0/30 C: 0/30	T: 29.60±5.96 C: 30.77±3.13	Baduanjin＋Massage,15 minutes/time,1 time/day	Massage	4 weeks	①⑥⑦⑧⑨
22	Qiao J et al.	2021	China	T: 16.9±2.2 C: 17.2±2.3 （week）	T: 20 C: 20	T: 14/6 C: 13/7	T: 64.7±3.9 C: 65.1±4.4	Traditional Chinese exercise＋Conventional physical therapy,Traditional Chinese exercise 12 minutes/time,2 times/week,and practice at home according to the Five-Animal Exercise command music,2 times/day,about in total 30 minutes	Conventional physical therapy	6 weeks	①⑪
23	Liu J et al.	2018	China	NM	T1: 14 T2: 13 C: 13	NM	T1: 58．92±3．65 T2: 55．18±2．03 C: 57．35±2．97	T1：Tai Chi,60 minutes/time,3 times/week(Once every other day) T2：Core stability training,60minutes/ time,3times/weeks(Once every other day)	Maintain the original lifestyle	12 weeks	④
24	Wang X et al.	2017	China	T: 5.11±3.65 C: 5.54±4.03（year）	T: 45 C: 45	T: 45/0 C: 45/0	T: 66.72±3.21 C: 66.72±3.21	Baduanjin＋Magnetothermal and interference current therapy,After magnetic heating and interference electrical therapy, perform 3 sessions of Baduanjin, and perform 2-3 sessions of Baduanjin each morning after dinner	Magnetothermal and interference current therapy	12 weeks	①⑤
25	Ye HC et al.	2021	China	T: 6.95±3.50 C: 7.07±2.98 （month）	T: 25 C: 28	T: 10/15 C: 15/13	T: 40.31±7.59 C: 38.98±8.27	Liuzijue＋Regular rehabilitation treatment,Liuzijue 30 minutes/time,1 time/day,5 days/week	Diaphragmatic breathing function training＋Regular rehabilitation treatment	4 weeks	①④
26	Zhang L	2023	China	NM	T: 20 C: 20	T: 12/8 C: 11/9	T: 42.8±2.7 C: 43.5±3.8	Liuzijue,1 times/day,3 days/week	Conventional physical therapy	4 weeks	①④⑥
27	Zhao WN	2016	China	NM	T1: 14 T2: 13 C: 13	NM	T1: 58.92±3.65 T2: 55.18±2.03 C: 57.35±2.97	T1: Tai Chi,1 hour/time,3 times/week T2: Core stability training,1hour/ time,3times/weeks	Maintain the original lifestyle	12 weeks	④
28	Xu YF et al.	2019	China	NM	T: 175 C: 175	T: 82/93 C: 87/88	T: 21．05±1．15 C: 21．34 ±2．06	Tai Chi,60 minutes/time,3 times/week	Maintain the original lifestyle	12 weeks	①⑥⑩
29	Shen J et al.	2021	China	NM	T: 40 C: 40	NM	T: 36±11.39 C: 35.38±8.76	Tai Chi＋Massage,NM	Massage	14 days	①④
30	Ge JS et al.	2020	China	T: 2.1±1.2 C: 1.9±1.0 （year）	T: 37 C: 37	T: 22/15 C: 20/17	T: 62.3±10.1 C: 64.5±11.3	Wu Qin Xi,1-2 times/day	Conventional drugs	12 weeks	⑰
31	Huang GF et al.	2024	China	NM	T: 30 C: 30	T: 0/30 C: 0/30	T: 29.60±5.96 C: 30.77±3.13	Baduanjin＋Massage,Baduanjin 15 minutes/time,1 times/day	Massage	4 weeks	④
32	Mo WY et al.	2024	China	T: 8.74±1.59 C: 8.26±1.08 (month)	T: 19 C: 20	T: 8/11 C: 11/9	T: 38.21±6.37 C: 43.85±6.23	Yijingjin＋Fire Dragon Jar,Yijingjin 10 minutes/day	Fire Dragon Jar	7 days	①④⑥
33	Liu MS et al.	2023	China	T: 19.44±7.53 C: 22.32±11.20 （month）	T: 25 C: 25	T: 8/17 C: 9/16	T: 44.44±12.48 C: 47.96±17.32	Yijingjin,30 minutes/time,3 times/week	Health education	12 weeks	①④⑪
34	Liu WH et al.	2018	China	T1: 2.01±1.32 T2: 1.56±1.62 C: 1.65±1.71（year）	T1: 30 T2: 30 C: 30	NM	T1: 28.2±0.7 T2: 26.6±0.8 C: 27.3±1.1	T1: Core strength training＋Conventional physical therapy,Core strength training 15-25 minutes/time,3 times/week T2: Baduanjin＋Conventional physical therapy,Baduanjin 30 minutes/time,3 times/week	Conventional physical therapy	3 weeks	①⑥⑩
35	Wu TT et al.	2017	China	T: 29.96±10.43 C: 31.68±9.98 （week）	T: 25 C: 16	T: 17/8 C: 11/5	T: 39.08±12.56 C: 36.81±9.56	Tai Chi＋Acupuncture,Tai Chi 1 times/day,5 times/treatment,each treatment course is spaced 3 days apart, totaling 4 courses	Acupuncture	29 days	①④
36	Wu X	2012	China	T: 25.77±15.39 C: 26.38±15.65 （month）	T: 26 C: 26	T: 11/15 C: 12/14	T: 55.92±9.25 C: 56.46±9.13	Baduanjin＋Simple modulation of intermediate frequency electrotherapy,Baduanjin 30 minutes/time,1 time/day	Simple modulation of intermediate frequency electrotherapy	1 month	④⑪
37	Liu J et al.	2019	China	＞3 months	T1: 15 T2: 15 C: 13	NM	≥50	T1:Tai Chi,60 minutes/time,3 times/week T2:Core stability training,60 minutes/time,3 times/week	Maintain the original lifestyle	12 weeks	①
38	Wu WF et al.	2013	China	T1: 2.10±0.74 C1: 2.1±0.65 C2: 1.9±0.72 C3: 2.0±0.72 C5: 2.2±0.81（year）	T1: 141 C1: 47 C2: 47 C3: 38 C4: 47	T1: 86/55 C1: 26/21 C2: 28/19 C3: 21/17 C4: 28/19	T1: 37.5±5.2 C1: 38.2±5.8 C2: 37.2±5.6 C3: 37.5±5.5 C4: 38.1±5.2	Tai Chi,45 minutes/day	C1: Walk backward C2: Jog C3: Swim C4: No movement	6 months	①
39	Phattharasupharerk et al.	2019	Thailand	NM	T: 36 C: 36	T: 12/24 C: 14/22	T: 35.7±3.6 C: 34.8±4.3	Qigong,1 hour/week	Waiting list	6 weeks	①
40	Krause-Parello et al.	2024	America	NM	T: 15 C: 16	T: 12/3 C: 14/2	T: 50.9 (19.3) C: 44.3 (19.9)	Qigong,2 times/week	Waiting list	8 weeks	①
41	Teut et al.	2016	Germany	NM	T1: 61 T2：58 C: 57	T1: 7/54 T2：8/50 C: 5/52	≥65	T1：Yoga,45 minutes/lesson,a total of 24 lessons T2：Qigong,90 minutes/lesson,a total of 12 lessons	Waiting list	3 months	①
Note： T,Test group；C,Control group ①Visual Analog Scale（VAS） ②Visual Analog Pain Scale（VAPS） ③Pain Self-Efficacy Questionnaire（PSEQ） ④Oswestry Disability Index（ODI） ⑤Roland-Morris Disability Questionnaire（RMDQ） ⑥Efficient ⑦Stability Index（SI） ⑧Automatic Voluntary Fusion（AFV） ⑨Automatic Tone Enhancement（ATE） ⑩Japanese Orthopaedic Association Score（JOA） ⑪Short Form-36 Health Survey（SF-36） ⑫Pain Dis…
